# Supplementary material for: Astrocytic Slc4a4 regulates blood-brain barrier integrity in healthy and stroke brains via a CCL2-CCR2 pathway and NO dysregulation
Source: Cell Rep. Author manuscript; Available in PMC 2024 Jun 27. (PMC11210630; doi:10.1016/j.celrep.2024.114193)
Supplement: 2 [file NIHMS2000725-supplement-2.xlsx]

## Sheet: Figure 1B
	P7	P14	P28	P90
	71.4286	66.6667	71.4286	66.6667
	85.7143	75	71.43	83.3333
	88.8889	80	75	75
	66.6667	83.3333	80
	71.4286	83.3333
		85.7143

## Sheet: Figure 1D
		WT	slc4a4cko
		51.16	0
		50	0
		58.33	0
		58.33	0
		76.19	0
			0
			0

## Sheet: Figure 1F
	WT	Slc cKO
	93	120
	98	91
	106	116
	85	111
	96	76
		95

## Sheet: Figure 1G
			WT		cKO
		X	Mean	SEM	Mean	SEM
		0	0	0	0	0
		5	18.1	1.6	16.6	1.3
		10	23.2	2.1	22.6	2.1
		15	25	2.8	18.1	1.8
		20	14.7	2.4	7.9	1.6
		25	6.125	1.9	4	0.9

## Sheet: Figure 1H
			um^3
			WT	Slccko
			53874	24229
			39241	16469
			37210	16258
			56239	30426
			38958	17302
			42098	46422
			26102	35556
			29308	36209
			68711	27734
			26886	22047
			30775	64296
			66924	63917
			64776	20347
			36508	24790
				27825
				27808
				52766
				21097

## Sheet: Figure 1I
		WT	cKO
		0.796153	0.457896
		1.10192	0.517829
		1.10192	0.656375
		1.16286	0.734183
		0.806191	0.861455
		1.03094	0.649035
		0.43986	1.0831
		1.10137	0.72981
		1.45877	0.721172
			0.761511
			0.316456
			0.856634
			0.599217

## Sheet: Figure 1L
				Soma	Endfeet
			WT	1.69032	0.989609
				0.33774	0.925204
				0.917232	1.58822
				1.8449	0.592215
				2.62597	0.913317
				2.30369	0.558558
				3.7436	0.969401
				6.49439	1.85136
				1.10498	5.47265
				1.78999	3.19886
				1.72889	0.585864
				2.84978	2.64373
				1.04	2.19512
				0.555754	1.75654
				1.78807	2.40648
				0.966925	0.885304
				2.98416	1.82039
				0.997817	1.54882
				7.23645	1.70081
				0.728055	4.08761
				1.42796	1.21464
				6.14867	0.636658
				1.04949	0.344065
				4.92458	0.391872
				6.83901	2.19675
				2.26179	1.75606
				1.26362	1.39199
				0.393513	0.242894
				0.862945	4.93554
				0.775801	4.99147
				0.479573	0.325428
				1.13676	0.206473
					0.303637
					0.249353
					0.928689
					0.204858
					0.481311
					0.394427
					1.7201
					1.37057
					1.40653
					1.14513
					1.60051
					1.16889
					1.03455
					1.02641
					1.54891
					0.827318
					0.623756
			Slc_icKO	0.724088	0.989609
				0.770881	0.925204
				1.38557	1.58822
				1.27068	0.592215
				1.1954	0.913317
				1.06371	0.558558
				0.73886	0.969401
				0.750057	1.85136
				2.29639	5.47265
				0.405538	3.19886
				0.904705	0.585864
				0.671323	2.64373
				1.86902	2.19512
				1.10247	1.75654
				1.17198	2.40648
				1.08864	0.885304
				3.41782	1.82039
				2.08453	1.54882
				2.77841	1.70081
				1.35733	4.08761
				3.70538	1.21464
				2.60782	0.636658
				2.31938	0.344065
				1.42983	0.391872
				2.80247	2.19675
				4.77362	1.75606
				3.23016	1.39199
				2.14023	0.242894
				3.49577	4.93554
				3.3673	4.99147
				2.38183	0.325428
				6.99877	0.206473
				0.781809	0.303637
				1.21336	0.249353
				0.8443	0.928689
				0.192287	0.204858
				0.395381	0.481311
				0.160988	0.394427
				1.49	1.7201
				1.1374	1.37057
				0.775052	1.40653
				0.454836	1.14513
				4.8165	1.60051
				2.59281	1.16889
				1.69872	1.03455
				0.669841	1.02641
				1.88464	1.54891
				1.45531	0.827318
				0.118822	0.623756
				0.517893	2.4
				0.391287	0.6
				1.72334	0.623756
				0.623756

## Sheet: Figure 1M
				WT
			Soma	0.6	0.3	0.3	0.3	0.3	0.3	0.3	0.3	0.6	0.3	0.3	0.3	0.3	0.9	0.3	0.3	0.3	0.3	0.3	0.3	0.9	0.6	0.3	0.3	0.3	0.3	0.3	0.6	0.3	0.3	0.479573	1.13676
			Endfeet		1.2	0.6	2.7	0.9	0.9	0.3	0.6	0.6	1.2	0.9	0.3	0.6	1.2	0.6	0.6	0.3	1.2	0.3	0.3	0.6	0.3	0.9	0.9	1.5	0.6	0.3	0.9	1.2	1.2	0.6	0.3	0.6	0.9	0.3	0.3		0.3	0.3	0.6	0.3	0.3	0.9	0.3	0.3	1.2
				Soma	Endfeet
			WT	0.6	1.2
				0.3	0.6
				0.3	2.7
				0.3	0.9
				0.3	0.9
				0.3	0.3
				0.3	0.6
				0.3	0.6
				0.6	1.2
				0.3	0.9
				0.3	0.3
				0.3	0.6
				0.3	1.2
				0.9	0.6
				0.3	0.6
				0.3	0.3
				0.3	1.2
				0.3	0.3
				0.3	0.3
				0.3	0.6
				0.9	0.3
				0.6	0.9
				0.3	0.9
				0.3	1.5
				0.3	0.6
				0.3	0.3
				0.3	0.9
				0.6	1.2
				0.3	1.2
				0.3	0.6
				0.479573	0.3
				1.13676	0.6
					0.9
					0.3
					0.3
					0.3
					0.3
					0.6
					0.3
					0.3
					0.9
					0.3
					0.3
					1.2
					0.9
			Slc_icKO	0.3	0.3
				0.3	0.6
				0.6	0.6
				0.3	0.6
				0.3	0.3
				0.9	0.9
				0.6	0.9
				0.3	0.3
				0.3	0.3
				1.5	0.3
				0.6	0.3
				1.2	1.5
				0.6	0.6
				0.6	0.3
				0.3	0.3
				1.2	0.6
				0.3	2.1
				0.6	0.6
				0.3	0.3
				0.3	0.3
				0.3	0.9
				0.3	0.9
				0.3	0.3
				0.6	0.6
				0.3	0.6
				0.6	0.6
				1.2	0.3
				0.3	0.6
				0.6	0.3
				0.3	0.3
				0.3	1.8
				0.3	2.4
				0.6	1.2
				0.6	2.1
				0.6	1.8
				0.3	1.5
				0.3	0.3
				0.3	1.2
				0.3	0.6
				0.3	1.2
				0.6	1.5
				1.2	0.3
				0.3	0.6
				0.6	1.2
				0.3	1.2
				0.3	0.9
				0.6	0.9
				0.3	0.6
				0.9	0.9
				0.9
				2.4
				0.6
				0.623756
[truncated: 50 more columns]

## Sheet: Figure 2B
		WT	cKO
		0.9823	0.7825
		1.0089	1.1859
		1.0089	1.5677
		0.9939	1.349
		1.0284	1.0478
		1.1492	0.7589
		0.6518	2.6747
		1.199	3.5332
		1.1303	2.6829

## Sheet: Figure 2C
F
			μm	WT	KO
			0.5	0	0
			1	0	0
			1.5	0	0
			2	3.3	0
			2.5	13.3	2.9
			3	21.7	14.3
			3.5	21.7	11.4
			4	13.3	11.4
			4.5	16.7	11.4
			5	5	8.6
			5.5	3.3	8.6
			6	1.7	8.6
			6.5	0	5.7
			7	0	5.7
			7.5	0	2.9
			8	0	5.7
			8-10	0	2.9

[truncated: 76 more sheets: Figure 2D, Figure 2E, Figure 2H, Figure 2J, Figure 2K, Figure 3E, Figure 3F, Figure 3H, Figure 4C, Figure 4D, Figure 4E, Figure 4F, Figure 4G, Figure 4H, Figure 5B, Figure 5C, Figure 5D, Figure 5G, Figure 5H, Figure 6B …]
